# Supplementary material for: Design, Synthesis and Bioactivity Evaluation of Heterocycle-Containing Mono- and Bisphosphonic Acid Compounds
Source: Molecules. 2023 Nov 9;28(22):7509. doi: 10.3390/molecules28227509 (PMC10673511; doi:10.3390/molecules28227509)
Supplement: Supplementary file 1 [file molecules-28-07509-s001.zip]

Archive with 1 entries (1 files):
- molecules-2659271-supplementary.pdf
